# Supplementary material for: Phenotypic and genotypic survey of antibiotic resistance in Salmonella enterica isolates from dairy farms in Uruguay
Source: Front Vet Sci. 2023 Mar 9;10:1055432. doi: 10.3389/fvets.2023.1055432 (PMC10033963; doi:10.3389/fvets.2023.1055432)
Supplement: Supplementary file 1 [file Table_1.XLSX]

## Sheet: Metadata
Metadata										Phenotype antimicrobial susceptibility													Genotype resistance genes																					Mutation		Incompatibility plasmids
Uberstrain	ID*	Year	Sample	Age	Status	Dairy farm coding	Serotype (predicted)	MLST ST (EnteroBase)	cgMLST	AMC	AMP	CTX	SXT	CIP	ENR	CHL	S	CN	TE	NF	AZM	MDR	aac(6')-Iaa	aadA1	aadA2	aadA17	aph(3'')-Ia	aph(3'')-Ib	aph(6)-Id	blaTEM-1B	floR	cmlA1	qnrB19	fosA7	qacE	dfrA12	dfrA7	InuF	sul1	sul2	tet(A)	tet(B)	tet(M)	parC_T57S	acrB_R717Q	IncFII(pHN7A8)	Col440I	IncFIB(AP001918)	IncFIB(S)
																							AMG	AMG	AMG	AMG	AMG	AMG	AMG	BL	CHL	CHL	FQ	FOS	QA	TMP	TMP	LC	SMX	SMX	TCY	TCY	TCY	FQ	AZM
SAL_HB5975AA	39177_1372.fasta	2019	Calf Feces	<20 days	Diarrhea	26	SNe	45	261272	26	20	30	21	28	27	21	6	10	6	19	13	3	1	0	0	0	0	1	1	0	0	0	0	0	0	0	0	0	0	0	1	0	0	1	0	1	0	0	0
SAL_HB5235AA	39178_217039M3.fasta*	2017	organ/secretions	10 days	Dead	1	STy	19	261261	26	24	30	25	30	30	24	6	18	6	16	15	4	1	0	0	0	0	1	1	0	0	0	0	0	0	0	0	0	0	1	1	0	0	0	0	0	0	0	0
SAL_HB5236AA	39179_320041M3.fasta	2020	organ/secretions	11 days	Dead	2	STy	19	261260	25	22	30	28	30	28	25	6	17	6	18	15	3	1	0	0	0	0	1	1	0	0	0	0	0	0	0	0	0	0	1	1	0	0	0	0	0	1	0	1
SAL_HB5237AA	39180_473.fasta	2019	Environment	-	-	26	SNe	45	261272	20	10	30	28	30	23	26	6	16	6	17	13	4	1	0	0	0	0	1	1	0	0	0	0	0	0	0	0	0	0	0	1	0	0	1	0	1	0	0	0
SAL_HB5238AA	39181_5991.fna	2019	Calf Feces	>20 days	Diarrhea	26	SNe	45	261272	6	15	30	23	15	18	27	6	10	6	12	12	5	1	0	0	0	0	1	1	0	0	0	0	0	0	0	0	0	0	0	1	0	0	1	0	1	0	0	0
SAL_HB5239AA	39182_6332.fasta	2019	Calf Feces	<20 days	Diarrhea	26	SNe	45	261272	24	20	21	22	29	26	25	6	13	6	17	11	4	1	0	0	0	0	1	1	0	0	0	0	0	0	0	0	0	0	0	1	0	0	1	0	1	0	0	0
SAL_HB4194AA	39183_718065M4.fasta	2018	Fetus	gestational age 210-240 days	Abortus	26	SNe	45	275392	27	22	29	27	31	30	23	13	18	21	16	13	2	1	0	0	0	0	0	0	0	0	0	0	0	0	0	0	0	0	0	0	0	0	1	0	0	0	0	0
SAL_HB5240AA	39184_817219M9.fna	2017	Calf Feces	<10 days	Diarrhea	27	IIIB 61:I:Z53	430	261271	25	19	32	24	30	27	24	12	18	18	6	18	4	1	0	0	0	0	0	0	0	0	0	0	0	0	0	0	0	0	0	0	0	0	1	0	0	0	0	0
SAL_HB5241AA	39185_9315.fasta	2020	Calf Feces	>20 days	Diarrhea	26	SNe	45	261276	25	22	29	22	33	27	23	6	19	19	18	14	1	1	0	0	0	0	1	1	0	0	0	0	0	0	0	0	0	0	0	1	0	0	1	0	1	0	0	0
SAL_HB5242AA	39186_101145.fna	2020	Cow Feces	3 years	Pregnant	26	SNe	45	261272	26	23	30	28	31	28	19	6	19	6	22	15	2	1	0	0	0	0	1	1	0	0	0	0	0	0	0	0	0	0	0	1	0	0	1	0	1	0	0	0
SAL_HB5243AA	39187_1117064M3.fasta*	2017	organ/secretions	45 days	Dead	3	STy	19	261273	25	18	28	16	30	26	24	6	16	6	16	13	4	1	0	0	0	0	1	1	0	0	0	0	0	0	0	0	0	0	1	1	0	0	0	0	0	0	0	0
SAL_HB5299AA	39189_1317197M7.fasta	2017	organ/secretions	<10 days	Dead	4	STy	19	261277	27	23	30	24	33	28	24	6	18	6	17	16	2	1	0	0	0	0	1	1	0	0	0	0	0	0	0	0	0	0	1	1	0	0	0	0	0	0	0	0
SAL_HB5300AA	39190_1476.fasta	2020	Calf Feces	<20 days	Diarrhea	26	San	64	261275	22	23	28	25	32	26	27	10	14	20	19	13	1	1	0	0	0	0	0	0	0	0	0	0	0	0	0	0	0	0	0	0	0	0	1	0	0	0	0	0
SAL_HB5301AA	39191_15296.fasta	2020	Cow Feces	4 years	Pregnant	26	San	64	261275	26	25	32	29	25	30	30	12	18	23	22	13	2	1	0	0	0	0	0	0	0	0	0	0	0	0	0	0	0	0	0	0	0	0	1	0	0	0	0	0
SAL_HB5302AA	39192_16361.fasta	2019	Water	-	-	26	STy	19	261278	25	24	30	20	28	26	24	6	16	19	21	14	3	1	0	0	0	0	0	0	0	0	0	0	0	0	0	0	0	0	0	0	0	0	0	0	0	0	0	1
SAL_IB4224AA	39193_17374.fasta	2020	Environment	-	-	26	SNe	45	261272	27	23	32	26	19	19	26	6	14	6	21	15	3	1	0	0	0	0	1	1	0	0	0	0	0	0	0	0	0	0	0	1	0	0	1	0	1	0	0	1
SAL_HB5471AA	39194_18235.fasta	2020	Food	-	-	26	SNe	45	261353	27	25	30	28	32	29	26	6	19	6	20	14	2	1	0	0	0	0	1	1	0	0	0	0	0	0	0	0	0	0	0	1	0	0	1	0	1	0	0	0
SAL_HB5474AA	39195_1919115M1A.fasta	2019	Calf Feces	<10 days	Diarrhea	31	Sdu	10	261356	21	28	28	24	30	28	24	16	18	16	17	16	1	1	0	0	0	0	0	0	0	0	0	0	0	0	0	0	0	0	0	0	0	0	0	0	0	0	0	0
SAL_HB5476AA	39196_2016073M11.fasta	2016	organ/secretions	<10 days	Dead	18	SAg	13	260644	28	25	30	30	32	30	24	15	20	6	21	14	1	1	0	0	0	0	0	0	0	0	0	0	1	0	0	0	0	0	0	1	0	0	1	0	0	0	0	0
SAL_HB5740AA	39197_21166.fasta	2020	Calf Feces	<10 days	Diarrhea	26	SNe	45	261272	27	23	27	28	30	26	25	13	19	20	21	15	2	1	0	0	0	0	1	1	0	0	0	0	0	0	0	0	0	0	0	1	0	0	1	0	1	0	0	0
SAL_IB4223AA	39198_22106.fasta	2020	Calf Feces	>20 days	Diarrhea	26	SAn	64	261275	26	24	27	27	27	29	25	11	18	22	19	15	2	1	0	0	0	0	0	0	0	0	0	0	0	0	0	0	0	0	0	0	0	0	1	0	0	0	0	0
SAL_HB5741AA	39199_2318144M3B.fasta	2018	organ/secretions	8 days	Dead	6	STy	19	261474	25	21	32	21	28	26	24	6	21	6	15	12	5	1	0	0	0	0	1	1	0	0	0	0	0	0	0	0	0	0	1	1	0	0	0	0	0	1	0	0
SAL_HB5742AA	39200_2418071M3A.fasta	2018	Calf Feces	7 days	Diarrhea	26	SNe	45	261272	25	21	30	25	17	20	22	8	18	6	18	15	3	1	0	0	0	0	1	1	0	0	0	0	0	0	0	0	0	0	0	1	0	0	1	0	1	0	0	0
SAL_HB5743AA	39201_25691.fasta	2019	Calf Feces	<20 days	Diarrhea	26	STy	19	261475	26	24	30	24	30	30	28	19	18	6	20	14	2	1	0	0	0	0	1	1	0	0	0	0	0	0	0	0	0	0	1	1	0	0	0	0	0	1	0	1
SAL_HB5744AA	39202_26305.fasta	2020	Calf Feces	<20 days	Diarrhea	26	SAn	64	261472	25	23	18	27	30	29	27	13	18	22	20	13	1	1	0	0	0	0	0	0	0	0	0	0	0	0	0	0	0	0	0	0	0	0	1	0	0	0	0	0
SAL_HB5745AA	39203_2716041M8.fasta*	2016	organ/secretions	30 días	Dead	7	STy	19	261473	28	24	30	28	30	32	26	6	24	6	16	14	4	1	0	0	0	0	1	1	0	0	0	0	0	0	0	0	0	0	1	1	0	0	0	0	0	0	0	0
SAL_HB5746AA	39206_30156.fasta	2020	Calf Feces	<20 days	Diarrhea	26	SNe	45	261272	25	22	25	25	30	26	24	6	18	6	18	15	3	1	0	0	0	0	1	1	0	0	0	0	0	0	0	0	0	0	0	1	0	0	1	0	1	0	0	0
SAL_HB5747AA	39207_3116039M7.fasta*	2016	organ/secretions	50 days	Dead	32	SDu	10	261517	24	24	27	30	32	28	28	14	21	28	18	15	1	1	0	0	0	0	0	0	0	0	0	0	0	0	0	0	0	0	0	0	0	0	0	0	0	0	0	0
SAL_HB5748AA	39208_32671.fasta	2019	Calf Feces	>20 days	Diarrhea	26	SNe	45	261484	24	32	32	22	34	30	28	6	18	6	15	15	3	1	0	0	0	0	1	1	0	0	0	0	0	0	0	0	0	0	0	1	0	0	1	0	1	0	0	0
SAL_HB5749AA	39209_33661.fasta	2019	Calf Feces	>20 days	Diarrhea	26	SNe	45	261484	25	20	27	29	29	30	25	15	16	14	18	6	2	1	0	0	0	0	1	1	0	0	0	0	0	0	0	0	0	0	0	1	0	0	1	0	1	0	0	0
SAL_IB4193AA	39210_3416042M3.fasta	2016	Calf Feces	<20 days	Diarrhea	7	STy	19	275390	28	23	28	25	30	30	26	6	24	6	21	18	3	1	0	0	0	0	1	1	0	0	0	0	0	0	0	0	0	0	1	1	0	0	0	0	0	0	0	1
SAL_HB5976AA	39211_35656.fasta	2020	Cow Feces	3 years	Pregnant	26	SAn	64	261275	25	18	29	26	25	29	25	13	26	22	6	13	3	1	0	0	0	0	0	0	0	0	0	0	0	0	0	0	0	0	0	0	0	0	1	0	0	0	0	0
SAL_HB5977AA	39212_36421.fasta	2019	Food	-	-	26	STy	19	261278	25	20	24	25	25	29	26	19	18	17	20	13	1	1	0	0	0	0	0	0	0	0	0	0	0	0	0	0	0	0	0	0	0	0	0	0	0	0	0	0
SAL_HB5978AA	39213_3719072M1B.fasta	2019	organ/secretions	30 days	Dead	33	SDu	10	261983	26	21	30	28	32	28	20	16	20	10	20	18	1	1	0	0	0	0	0	0	0	0	0	0	0	0	0	0	0	0	0	0	0	0	0	0	0	0	0	0
SAL_HB5979AA	39214_3819051M1B.fasta	2019	organ/secretions	14 days	Dead	8	STy	19	261474	25	17	30	24	20	29	25	6	20	6	18	13	3	1	0	0	0	0	1	1	0	0	0	0	0	0	0	0	0	0	1	0	0	0	0	0	0	1	0	1
SAL_HB5980AA	39215_3916058M2.fasta	2016	Calf Feces	114 days	Diarrhea	28	SAn	64	261985	19	6	30	6	30	28	22	6	19	7	21	14	5	1	0	0	0	0	1	1	1	0	0	0	0	1	0	1	0	1	1	1	0	0	1	0	0	0	0	0
SAL_HB5981AA	39216_401016.fasta	2020	Cow Feces	4 years	Pregnant	26	SAn	64	261275	25	24	32	19	30	29	25	13	17	20	19	14	2	1	0	0	0	0	0	0	0	0	0	0	0	0	0	0	0	0	0	0	0	0	1	0	0	0	0	0
SAL_HB5982AA	39217_41285.fasta	2020	Calf Feces	<20 days	Diarrhea	26	SNe	45	261981	27	25	36	25	24	24	25	6	19	6	20	15	3	1	0	0	0	0	1	1	0	0	0	0	0	0	0	0	0	0	0	1	0	0	1	0	1	0	0	0
SAL_HB5983AA	39218_4219039M1.fasta	2019	Calf Feces	<20 days	Diarrhea	26	STy	19	261982	22	18	33	22	28	28	26	6	15	6	18	21	3	1	1	1	0	1	1	1	0	1	1	0	0	1	1	0	1	0	1	1	0	1	0	0	0	0	1	0
SAL_HB5984AA	39219_43461.fasta	2019	Environment	-	-	26	STy	19	261984	24	24	30	27	28	28	25	15	16	21	17	14	1	1	0	0	0	0	0	0	0	1	0	0	0	0	0	0	0	0	0	0	0	0	0	0	0	0	0	0
SAL_HB5985AA	39220_44291.fasta	2019	Environment	-	-	26	SNe	45	261272	24	21	30	25	26	28	26	6	16	6	15	12	3	1	0	0	0	0	1	1	0	0	0	0	0	0	0	0	0	0	0	1	0	0	1	0	1	0	0	0
SAL_HB5986AA	39221_45316.fasta	2019	Cow Feces	4 years	Pregnant	26	SAn	64	261275	25	18	29	26	25	29	25	13	26	22	6	13	3	1	0	0	0	0	0	0	0	0	0	0	0	0	0	0	0	0	0	0	0	0	1	0	0	0	0	0
SAL_HB5987AA	39222_46866.fasta	2020	Cow Feces	2 years	Pregnant	26	SAn	64	261987	30	25	30	25	30	28	25	13	6	22	21	13	2	1	0	0	0	0	0	0	0	0	0	0	0	0	0	0	0	0	0	0	0	0	1	0	0	0	0	0
SAL_HB5988AA	39223_4716067M6.fasta	2016	Calf Feces	14 days	Diarrhea	9	STy	19	261988	28	23	32	25	31	30	24	6	18	6	13	15	2	1	0	0	0	0	1	1	0	0	0	0	0	0	0	0	0	0	1	1	0	0	0	0	0	0	0	1
SAL_IB4194AA	39224_4816077M2.fasta	2016	Calf Feces	14 days	Diarrhea	29	SMo	138	275391	28	25	32	25	30	28	25	13	18	20	17	16	2	1	0	0	0	0	0	0	0	0	0	0	1	0	0	0	0	0	0	0	0	0	1	0	0	0	0	0
SAL_HB5989AA	39225_49255.fasta	2020	Calf Feces	<20 days	Diarrhea	26	SAn	64	261275	25	18	25	21	30	26	20	13	15	22	20	15	2	1	0	0	0	0	0	0	0	0	0	0	0	0	0	0	0	0	0	0	0	0	1	0	0	0	0	0
SAL_HB5990AA	39226_5016053M1.fasta*	2016	organ/secretions	10 days	Dead	10	STy	19	261990	24	22	32	25	32	31	23	6	20	6	16	13	3	1	0	0	0	0	1	1	0	0	0	0	0	0	0	0	0	0	1	1	0	0	0	0	0	1	0	1
SAL_HB5992AA	39228_5216044M2.fastg*	2016	organ/secretions	20 days	Dead	11	STy	19	261989	27	24	30	27	22	19	26	7	21	6	16	13	4	1	0	0	0	0	1	1	0	0	0	1	0	0	0	0	0	0	1	1	0	0	0	0	0	1	0	1
SAL_HB5993AA	39229_5317081M3.fasta*	2017	organ/secretions	90 days	Dead	12	STy	19	262001	14	6	26	23	23	18	24	6	18	6	20	17	4	1	0	0	0	0	1	1	1	0	0	1	0	0	0	0	0	0	1	0	1	0	0	0	0	1	0	0
SAL_HB5994AA	39230_5418066M2A.fasta	2018	organ/secretions	10 days	Dead	26	SNe	45	262088	28	20	30	21	30	28	24	15	18	21	20	15	1	1	0	0	0	0	0	0	0	0	0	0	0	0	0	0	0	0	0	0	0	0	1	0	0	0	0	0
SAL_HB5995AA	39231_5518085M1.fasta	2018	organ/secretions	11 days	Dead	26	SNe	45	262008	24	21	30	27	26	28	21	14	17	19	16	13	4	1	0	0	0	0	0	0	0	0	0	0	0	0	0	0	0	0	0	0	0	0	1	0	0	0	0	0
SAL_HB5996AA	39232_5618073M1A.fasta	2018	Calf Feces	65 days	Diarrhea	13	STy	19	261260	26	20	31	28	28	26	22	6	17	6	20	15	3	1	0	0	0	0	1	1	0	0	0	0	0	0	0	0	0	0	1	1	0	0	0	0	0	1	0	0
SAL_HB5997AA	39233_5719092M3A.fasta	2019	Calf Feces	15 days	Diarrhea	14	STy	19	262064	24	24	26	17	30	28	27	6	19	6	15	17	4	1	0	0	0	0	1	1	0	0	0	0	0	0	0	0	0	0	1	0	0	0	0	0	0	0	0	1
SAL_HB6171AA	39234_5819085M2A.fasta	2019	Cow organ/secretions	3 years	Dead	15	STy	19	261278	26	21	27	27	28	25	21	6	17	6	18	13	3	1	0	0	0	0	0	0	0	0	0	0	0	0	0	0	0	0	0	0	0	0	0	0	0	0	0	1
SAL_HB6172AA	39235_5918133M2A.fasta	2018	Calf Feces	15 days	Diarrhea	16	STy	19	261982	24	20	28	6	31	28	6	6	18	6	20	15	4	1	1	1	1	1	1	1	0	1	1	0	0	1	1	0	1	0	1	1	0	1	0	0	0	0	1	1
SAL_HB6173AA	39236_60362.fasta	2019	Calf Feces	<20 days	Diarrhea	26	SNe	45	261272	24	20	30	27	30	28	25	6	15	6	18	10	4	1	0	0	0	0	1	1	0	0	0	0	0	0	0	0	0	0	0	1	0	0	1	0	1	0	0	0
SAL_HB6179AA	39237_61681.fasta	2019	Calf Feces	<20 days	Diarrhea	26	SNe	45	262910	26	29	34	30	34	30	28	6	19	6	20	16	2	1	0	0	0	0	1	1	0	0	0	0	0	0	0	0	0	0	0	1	0	0	1	0	1	0	0	0
SAL_HB6188AA	39238_6219059M1B.fasta	2019	organ/secretions	80 days	Dead	17	STy	19	261474	24	20	26	22	26	24	20	14	18	18	20	16	1	1	0	0	0	0	1	1	0	0	0	0	0	0	0	0	0	0	1	1	0	0	0	0	0	1	0	0
SAL_HB6194AA	39239_63552.fasta	2019	Environment	-	-	26	SNe	45	261484	21	23	24	24	24	24	27	6	16	6	16	14	3	1	0	0	0	0	1	1	0	0	0	0	0	0	0	0	0	0	0	1	0	0	1	0	1	0	0	0
SAL_HB6195AA	39240_64233.fasta	2019	Calf Feces	<20 days	Diarrhea	26	SNe	46	261484	26	23	26	29	23	26	20	6	17	6	22	13	3	1	0	0	0	0	1	1	0	0	0	0	0	0	0	0	0	0	0	1	0	0	1	0	1	0	0	0
SAL_HB6201AA	39242_6616022M2.fasta*	2016	organ/secretions	14 days	Dead	1	STy	19	261261	9	19	32	26	26	24	22	12	18	20	17	16	2	1	0	0	0	0	1	1	0	0	0	0	0	0	0	0	0	0	1	1	0	0	0	0	0	0	0	0
SAL_HB6207AA	39243_6717032M3.fasta*	2017	organ/secretions	5 dayas	Dead	18	STy	19	262898	28	26	32	27	26	30	18	6	19	6	17	14	3	1	0	0	0	0	1	1	0	0	0	0	0	0	0	0	0	0	1	1	0	0	0	0	0	1	0	1
SAL_HB6208AA	39244_6816055M4.fasta	2016	Calf Feces	14 days	Diarrhea	19	STy	19	262912	24	20	33	22	22	27	23	6	19	6	20	15	3	1	0	0	0	0	1	1	1	0	0	0	0	0	0	0	0	0	1	1	0	0	0	0	0	0	0	0
SAL_HB6213AA	39245_6918038M6A.fasta	2018	organ/secretions	32 days	Dead	20	STy	19	262915	18	6	29	21	23	26	27	6	16	6	17	14	4	1	0	0	0	1	1	1	1	0	0	0	0	0	0	0	0	0	1	0	1	0	0	0	0	0	0	0
SAL_HB6217AA	39246_7017210M7.fasta	2017	Calf Feces	30 days	Diarrhea	21	STy	19	262921	26	9	32	15	25	25	24	6	6	6	18	6	6	1	0	0	0	0	1	1	0	0	0	0	0	0	0	0	0	0	1	1	0	0	0	0	0	0	0	1
SAL_HB6232AA	39248_72761.fasta	2019	Heifer Feces	1 year	-	26	SNe	45	261484	28	34	34	30	32	30	28	6	22	6	25	15	2	1	0	0	0	0	1	1	0	0	0	0	0	0	0	0	0	0	0	1	0	0	1	0	1	0	0	0
SAL_HB6235AA	39249_7317137M2.fasta*	2017	organ/secretions	15 days	Dead	22	STy	19	262938	6	16	30	25	30	30	25	6	20	6	22	17	4	1	0	0	0	1	1	1	1	0	0	0	0	0	0	0	0	0	1	0	1	0	0	0	0	0	0	0
SAL_HB6236AA	39250_7419065M2A.fasta	2019	organ/secretions	55 days		17	SDu	10	262935	21	21	28	22	30	26	17	15	18	18	20	16	1	1	0	0	0	0	0	0	0	0	0	1	0	0	0	0	0	0	0	0	0	0	0	0	0	0	0	0
SAL_HB6238AA	39251_7518129M5.fasta	2018	organ/secretions	60 days	Dead	17	SDu	10	262937	26	18	30	30	30	28	28	6	21	20	18	14	2	1	0	0	0	0	0	0	0	0	0	0	0	0	0	0	0	0	0	0	0	0	0	0	0	0	0	0
SAL_HB6239AA	39252_7616025M4.fasta	2016	Calf Feces	15 days	Diarrhea	23	STy	19	262936	24	20	29	22	22	27	23	6	19	6	20	15	3	1	0	0	0	0	1	1	0	0	0	1	0	0	0	0	0	0	1	1	0	0	0	0	0	1	0	1
SAL_HB6240AA	39253_7719108M2B.fasta	2019	organ/secretions	14 days	Dead	24	STy	19	262957	24	10	28	20	22	26	16	6	6	6	19	6	5	1	0	0	0	0	1	1	0	0	0	1	0	0	0	0	0	0	1	1	0	0	0	0	0	1	0	1
SAL_HB6242AA	39254_7816078M3.fasta	2016	Calf Feces	15 days	Diarrhea	25	STy	19	262956	20	6	37	30	40	35	27	6	20	6	15	16	4	1	0	0	0	1	1	1	1	0	0	0	0	0	0	0	0	0	1	0	1	0	0	0	0	0	0	0
SAL_HB6244AA	39255_7916136M1.fasta	2016	Calf Feces	15 days	Diarrhea	28	SAn	64	262961	20	19	32	26	26	24	22	12	18	20	17	16	2	1	0	0	0	0	1	1	1	0	0	0	0	1	0	1	0	1	1	1	0	0	1	0	0	1	0	0
SAL_HB6261AA	39256_80352.fasta	2019	Calf Feces	<20 days	Diarrhea	26	SNe	45	261272	25	22	30	27	31	27	23	6	17	6	17	14	2	1	0	0	0	0	1	1	0	0	0	0	0	0	0	0	0	0	0	1	0	0	1	0	1	0	0	0
SAL_HB5975AA	39257_8116111M1.fasta*	2016	organ/secretions	90 days	Diarrhea	5	SDu	10	261821	28	26	32	32	30	14	30	15	22	26	17	8	2	1	0	0	0	0	0	0	0	0	0	0	0	0	0	0	0	0	0	0	0	0	0	1	0	0	0	0
References: STy: S. Typhimurium; SNe: S. Newport; SAn: S. Anatum; SDu: S. Dublin; Smo: S. Montevideo; Sag: S. Agona.*The phenotypic results of marked isolates are from Casaux et al. 2019. MLST: multilocus sequence typing; ST: sequence type; cg: core genome; Green color: phenotype susceptibility; Yellow color: phenotype intermediate; Red color: phenotype resistant. Number: halo in millimeters. AMC…
[truncated: 9 more columns]

## Sheet:  Interpretive categories and zo
Interpretive categories and zone diameter breakpoints (mm)
ANTIBIOTIC	SUSCEPTIBLE	NOT SUSCEPTIBLE
		Intermediate	Resistant
AMP (10 µg)	≥ 17	14-16	≤13
AMC 20 μg/10 μg	≥ 18	14-17	≤ 13
CTX (30 μg)	≥ 26	23-25	≤ 22
SXT (23.75/1.25 μg)	≥ 16	11-15	≤ 10
CIP (5 μg)	≥ 31	21-30	≤ 20
ENR (5 μg)	≥ 21	20-17	≤ 16
C (30 μg)	≥ 18	13-17	≤ 12
S (10 μg)	≥ 15	12-14	≤ 11
CN (10 μg)	≥ 15	≥ 15	≤ 12
TE (30 μg)	≥ 15	12-14	≤ 11
NF (300 μg)	≥ 17	15-16	≤ 14
AZM (15 μg)	≥ 13	-	≤ 12
